# Supplementary material for: Hybrid Tandem White Light-Emitting Diodes Based on GaN and Organic Emitters
Source: Materials (Basel). 2025 Dec 18;18(24):5684. doi: 10.3390/ma18245684 (PMC12734585; doi:10.3390/ma18245684)
Supplement: Supplementary file 1 [file materials-18-05684-s001.zip]

Archive with 1 entries (1 files):
- materials-4042851-supplementary.pdf
